# Supplementary material for: iCpG-Pos: an accurate computational approach for identification of CpG sites using positional features on single-cell whole genome sequence data
Source: Bioinformatics. 2023 Aug 9;39(8):btad474. doi: 10.1093/bioinformatics/btad474 (PMC10444964; doi:10.1093/bioinformatics/btad474)
Supplement: btad474_Supplementary_Data [file btad474_supplementary_data.zip]

Archive with 2 entries (2 files):
- Comparison_Result.xlsx
- Ablation_Results.xlsx
