# Supplementary material for: iCpG-Pos: an accurate computational approach for identification of CpG sites using positional features on single-cell whole genome sequence data
Source: Bioinformatics. 2023 Aug 9;39(8):btad474. doi: 10.1093/bioinformatics/btad474 (PMC10444964; doi:10.1093/bioinformatics/btad474)
Supplement: btad474_Supplementary_Data [file btad474_supplementary_data.zip › Comparison_Result.xlsx]

## Sheet: HCCs
HCCs
database	model	acc	auc	f1	mcc	Specificity	Sensitivity
Ca01	LightCpG	0.935636	0.963304	0.821976	0.782841	0.957476	0.834779
	Zhang	0.9003	0.9378	0.77111	0.71175	0.91558	0.83923
	proposed(CATBOOST)	0.937714	0.918274	0.844542	0.807143	0.949707	0.886842
	Proposed(Stacking)	0.937118	0.912751	0.841253	0.802956	0.952152	0.873351
Ca02	LightCpG	0.92456	0.965506	0.845409	0.79656	0.938894	0.877893
	Zhang	0.89111	0.93948	0.79855	0.728	0.90139	0.8604
	proposed(CATBOOST)	0.924963	0.918883	0.863545	0.813662	0.931657	0.90611
	Proposed(Stacking)	0.923885	0.9172	0.861466	0.810788	0.931246	0.903154
Ca03	LightCpG	0.925943	0.967215	0.851671	0.80309	0.94083	0.879262
	Zhang	0.89038	0.94201	0.80766	0.73498	0.89848	0.86793
	proposed(CATBOOST)	0.933002	0.921611	0.878007	0.832209	0.946244	0.896977
	Proposed(Stacking)	0.929687	0.916778	0.871726	0.823611	0.944693	0.888863
Ca04	LightCpG	0.940734	0.970864	0.858157	0.820986	0.957429	0.875868
	Zhang	0.90292	0.93878	0.80102	0.73952	0.9178	0.85285
	proposed(CATBOOST)	0.947477	0.932705	0.888722	0.854605	0.960235	0.905176
	Proposed(Stacking)	0.943879	0.925868	0.8805	0.843963	0.959434	0.892303
Ca05	LightCpG	0.92022	0.959998	0.825686	0.774797	0.938758	0.854885
	Zhang	0.88041	0.93058	0.76858	0.69308	0.89341	0.83851
	proposed(CATBOOST)	0.920274	0.9085	0.841001	0.789799	0.930967	0.886033
	Proposed(Stacking)	0.918624	0.905479	0.837376	0.78495	0.930562	0.880397
Ca06	LightCpG	0.92191	0.960699	0.855235	0.802033	0.940332	0.870788
	Zhang	0.88635	0.94308	0.81754	0.73916	0.8901	0.87718
	proposed(CATBOOST)	0.918677	0.904075	0.857186	0.800552	0.9373	0.870849
	Proposed(Stacking)	0.913622	0.891643	0.845231	0.78534	0.841636	0.841636
Ca07	LightCpG	0.919377	0.961114	0.841032	0.787318	0.9398	0.857667
	Zhang	0.87715	0.93439	0.78829	0.70655	0.88583	0.85346
	proposed(CATBOOST)	0.92479	0.910528	0.865157	0.813218	0.942153	0.878903
	Proposed(Stacking)	0.922913	0.906249	0.860946	0.8077	0.943202	0.869296
	DeepCpG	0.92382	0.96652	0.85024	0.80094	0.93379	0.89263
Ca08	LightCpG	0.920892	0.957696	0.829477	0.778178	0.943775	0.843461
	Zhang	0.88007	0.92694	0.77085	0.69373	0.89525	0.83259
	proposed(CATBOOST)	0.923458	0.903445	0.847575	0.796755	0.942889	0.864
	Proposed(Stacking)	0.922541	0.894386	0.842149	0.790839	0.949876	0.838897
	DeepCpG	0.92784	0.96913	0.83622	0.79398	0.93388	0.90425
Ca09	LightCpG	0.933117	0.962146	0.81978	0.779135	0.953396	0.841248
	Zhang	0.89927	0.94077	0.77359	0.71358	0.91323	0.84472
	proposed(CATBOOST)	0.936291	0.92113	0.852392	0.813416	0.946865	0.895394
	Proposed(Stacking)	0.935168	0.913767	0.847582	0.807224	0.950095	0.87744
	DeepCpG	0.92863	0.96971	0.84956	0.80567	0.93519	0.9057
Ca10	LightCpG	0.93335	0.964606	0.8389	0.797218	0.952503	0.857825
	Zhang	0.89408	0.93858	0.78288	0.71838	0.90435	0.8582
	proposed(CATBOOST)	0.933783	0.91976	0.856152	0.814523	0.944823	0.894697
	Proposed(Stacking)	0.931573	0.914078	0.850367	0.807005	0.945347	0.882809
	DeepCpG	0.91623	0.96565	0.85604	0.79865	0.92434	0.89519
Ca11	LightCpG	0.906537	0.95364	0.830496	0.766924	0.923532	0.859718
	Zhang	0.8739	0.92701	0.78746	0.70104	0.88709	0.83966
	proposed(CATBOOST)	0.912101	0.900161	0.850165	0.788537	0.928044	0.872278
	Proposed(Stacking)	0.90718	0.890841	0.840064	0.77487	0.928996	0.852687
Ca12	LightCpG	0.922386	0.963595	0.849138	0.797485	0.938854	0.873033
	Zhang	0.88552	0.93317	0.79769	0.72111	0.8978	0.85148
	proposed(CATBOOST)	0.923239	0.91276	0.86428	0.81146	0.936024	0.889496
	Proposed(Stacking)	0.920549	0.907987	0.858906	0.804108	0.935875	0.880098
	DeepCpG	0.92269	0.9708	0.89164	0.83313	0.9205	0.92687
Ca13	LightCpG	0.912586	0.962468	0.871446	0.7635	0.917472	0.902588
	Zhang	0.8851	0.94012	0.83993	0.75234	0.88858	0.87844
	proposed(CATBOOST)	0.911974	0.909491	0.878677	0.810286	0.91798	0.901003
	Proposed(Stacking)	0.910254	0.908085	0.87656	0.80685	0.9155	0.90067
	DeepCpG	0.91475	0.96547	0.85554	0.79773	0.91854	0.90496
Ca14	LightCpG	0.911443	0.957675	0.838584	0.777968	0.931224	0.857488
	Zhang	0.86706	0.92714	0.77925	0.68869	0.87707	0.84117
	proposed(CATBOOST)	0.921119	0.908851	0.862463	0.807545	0.93683	0.880872
	Proposed(Stacking)	0.916765	0.897483	0.852031	0.79413	0.941459	0.853507
	DeepCpG	0.91994	0.96927	0.87918	0.82122	0.92035	0.91906
Ca15	LightCpG	0.910542	0.959793	0.855763	0.791906	0.9217	0.884512
	Zhang	0.87605	0.93392	0.81592	0.7258	0.88037	0.86673
	proposed(CATBOOST)	0.912944	0.906421	0.870543	0.805325	0.925595	0.887248
	Proposed(Stacking)	0.91016	0.902427	0.865966	0.798648	0.925159	0.879695
	DeepCpG	0.93223	0.97489	0.88185	0.83534	0.93979	0.91251
Ca16	LightCpG	0.93212	0.970368	0.866614	0.781098	0.948449	0.883058
	Zhang	0.89193	0.94207	0.81678	0.74324	0.90072	0.86903
	proposed(CATBOOST)	0.933511	0.925805	0.881225	0.835869	0.942657	0.908954
	Proposed(Stacking)	0.931623	0.925155	0.878504	0.832037	0.939299	0.911012
	DeepCpG	0.91405	0.96714	0.86941	0.8071	0.91708	0.90746
Ca17	LightCpG	0.904454	0.956778	0.850715	0.781098	0.918523	0.873387
	Zhang	0.87444	0.93212	0.81112	0.71959	0.88336	0.85507
	proposed(CATBOOST)	0.908961	0.90235	0.865394	0.797007	0.921972	0.882728
	Proposed(Stacking)	0.902022	0.889264	0.852109	0.778855	0.927128	0.8514
	DeepCpG	0.92307	0.96978	0.87626	0.82205	0.92694	0.91395
Ca18	LightCpG	0.919605	0.963771	0.858521	0.802914	0.934528	0.88065
	Zhang	0.87984	0.93368	0.80897	0.72379	0.89095	0.85368
	proposed(CATBOOST)	0.925556	0.915394	0.877065	0.823881	0.940586	0.890202
	Proposed(Stacking)	0.923189	0.911634	0.872749	0.817865	0.940278	0.882991
	DeepCpG	0.92532	0.96751	0.87014	0.818	0.94093	0.88567
Ca19	LightCpG	0.917321	0.959885	0.848365	0.791963	0.935156	0.868207
	Zhang	0.87381	0.9297	0.79131	0.70454	0.88441	0.84688
	proposed(CATBOOST)	0.922167	0.912989	0.870266	0.815158	0.935164	0.890813
	Proposed(Stacking)	0.920551	0.910442	0.867308	0.811013	0.934865	0.886019
	DeepCpG	0.92293	0.96969	0.87813	0.82411	0.92267	0.92353
Ca20	LightCpG	0.917468	0.96152	0.856024	0.798856	0.931683	0.88066
	Zhang	0.8843	0.93751	0.81876	0.73688	0.89079	0.86921
	proposed(CATBOOST)	0.919962	0.911013	0.867527	0.81073	0.93281	0.889216
	Proposed(Stacking)	0.917787	0.906858	0.863222	0.804792	0.933479	0.880237
	DeepCpG	0.91329	0.96465	0.8741	0.81062	0.90982	0.92044
Ca21	LightCpG	0.906467	0.954659	0.852175	0.784699	0.918207	0.879891
	Zhang	0.87679	0.93256	0.82264	0.73167	0.87827	0.87374
	proposed(CATBOOST)	0.907113	0.897675	0.850945	0.784105	0.921688	0.873661
	Proposed(Stacking)	0.902756	0.890847	0.843046	0.772978	0.921147	0.860546
	DeepCpG	0.9271	0.97066	0.88446	0.83255	0.93075	0.91872
Ca22	LightCpG	0.921829	0.963162	0.863856	0.809496	0.936465	0.884278
	Zhang	0.8882	0.94122	0.82653	0.74713	0.8931	0.87696
	proposed(CATBOOST)	0.923569	0.913319	0.874597	0.819832	0.938976	0.887663
	Proposed(Stacking)	0.920622	0.909806	0.86976	0.812874	0.936881	0.882732
	DeepCpG	0.92288	0.96789	0.86021	0.80786	0.93514	0.88921
Ca23	LightCpG	0.918244	0.960749	0.840185	0.7856	0.938328	0.858132
	Zhang	0.87656	0.92988	0.78553	0.70317	0.88726	0.84716
	proposed(CATBOOST)	0.92415	0.914437	0.865258	0.813312	0.935802	0.893072
	Proposed(Stacking)	0.920879	0.90977	0.859209	0.804933	0.934206	0.885334
	DeepCpG	0.91817	0.96508	0.86024	0.80341	0.92902	0.89063
Ca24	LightCpG	0.912457	0.956753	0.842343	0.782272	0.930433	0.864021
	Zhang	0.912457	0.956753	0.842343	0.782272	0.930433	0.864021
	proposed(CATBOOST)	0.917858	0.906735	0.860986	0.803125	0.933084	0.880386
	Proposed(Stacking)	0.91272	0.898295	0.851218	0.789661	0.932467	0.864123
	DeepCpG	0.92432	0.96981	0.86604	0.81595	0.92706	0.91678
Ca25	LightCpG	0.926202	0.962045	0.852419	0.803446	0.945416	0.867232
	Zhang	0.89329	0.94022	0.81191	0.74032	0.90429	0.86307
	proposed(CATBOOST)	0.918612	0.902579	0.847198	0.792253	0.93592	0.869238
	Proposed(Stacking)	0.914998	0.898138	0.840538	0.783143	0.9332	0.863076

## Sheet: HEPG2
HEPG2
database	model	acc	auc	f1	mcc	Specificity	Sensitivity
Ca01	LightCpG	0.832131	0.922106	0.821744	0.675635	0.904501	0.778029
	Zhang	0.81045	0.89562	0.798	0.63077	0.87544	0.76189
	Proposed(CATBOOST)	0.8477	0.846729	0.828068	0.691658	0.8547	0.8387
	Proposed(Stacking)	0.8479	0.84712	0.828565	0.692274	0.853947	0.840296
Ca02	LightCpG	0.834829	0.922711	0.815652	0.677726	0.898511	0.791181
	Zhang	0.80997	0.89191	0.7885	0.62513	0.85962	0.77517
	Proposed(CATBOOST)	0.849906	0.850007	0.825632	0.695002	0.84939	0.85062
	Proposed(Stacking)	0.8493	0.84936	0.824908	0.693749	0.84896	0.849771
Ca03	LightCpG	0.835128	0.924611	0.823975	0.680391	0.903344	0.784258
	Zhang	0.81246	0.89537	0.80052	0.63483	0.87773	0.76348
	Proposed(CATBOOST)	0.8486	0.84778	0.8297	0.693688	0.8545	0.841052
	Proposed(Stacking)	0.847527	0.845588	0.826778	0.69063	0.86135	0.82982
Ca04	LightCpG	0.832924	0.922258	0.820518	0.67691	0.904608	0.780551
	Zhang	0.81712	0.89797	0.80934	0.64237	0.87585	0.77037
	Proposed(CATBOOST)	0.84438	0.843069	0.82368	0.68457	0.8534	0.83273
	Proposed(Stacking)	0.843758	0.84142	0.821383	0.68254	0.85983	0.82301
Ca05	LightCpG	0.826681	0.914629	0.802557	0.65915	0.883563	0.788969
	Zhang	0.80829	0.88961	0.80203	0.62463	0.86647	0.76104
	Proposed(CATBOOST)	0.840794	0.840237	0.809019	0.673926	0.843099	0.83737
	Proposed(Stacking)	0.84066	0.84001	0.808759	0.67356	0.843353	0.83667
Ca06	LightCpG	0.830271	0.921554	0.819437	0.672115	0.903236	0.776031
	Zhang	0.81091	0.89487	0.81205	0.63396	0.88817	0.74512
	Proposed(CATBOOST)	0.847647	0.84668	0.82875	0.691733	0.854623	0.83875
	Proposed(Stacking)	0.84743	0.846477	0.828519	0.691131	0.85441	0.838539
