# Supplementary material for: iCpG-Pos: an accurate computational approach for identification of CpG sites using positional features on single-cell whole genome sequence data
Source: Bioinformatics. 2023 Aug 9;39(8):btad474. doi: 10.1093/bioinformatics/btad474 (PMC10444964; doi:10.1093/bioinformatics/btad474)
Supplement: btad474_Supplementary_Data [file btad474_supplementary_data.zip › Ablation_Results.xlsx]

## Sheet: HCCs
HCCs
	Model	Sn	Sp	ACC	MCC	AUC	Precision	F1	lossValue
Ca01	OHE + RF	0.46421	0.84613	0.773269	0.297784	0.65517	0.41563	0.438579	3.49732
	OHE + AB	0.626397	0.673747	0.664714	0.242535	0.650072	0.311599	0.416173	5.17177
	OHE + XGB	0.594282	0.786604	0.749914	0.331156	0.690443	0.396334	0.475531	3.85757
	ngram + RF	0.795731	0.676097	0.698921	0.376396	0.735914	0.366758	0.502096	4.64413
	ngram + AB	0.780429	0.680535	0.699593	0.368614	0.730482	0.365454	0.497801	4.63377
	ngram + XGB	0.714789	0.724776	0.722871	0.360017	0.719783	0.37976	0.496001	4.2747
	Positional + RF	0.868519	0.930601	0.918757	0.755693	0.89956	0.746862	0.803109	1.25317
	Positional + AB	0.853619	0.927681	0.913552	0.739415	0.89065	0.735641	0.790251	1.33346
	Positional + XGB	0.872043	0.951511	0.93635	0.800671	0.911777	0.809155	0.839422	0.981798
	Positional + Catboost	0.886842	0.949707	0.937714	0.807143	0.918274	0.806094	0.844542	0.960763
	OHE + Voting	0.573845	0.804239	0.760285	0.335443	0.689042	0.408661	0.477367	3.69759
	ngram + Voting	0.754858	0.705789	0.71515	0.372494	0.730323	0.502766	0.502766	4.3938
	Positional + Voting	0.874258	0.950039	0.935582	0.79908	0.912148	0.804894	0.838143	0.993648
	Positional + Stacking	0.873351	0.952152	0.937118	0.802956	0.912751	0.81143	0.841253	0.969947
Ca02	OHE + RF	0.521956	0.809351	0.734043	0.325384	0.665654	0.492935	0.507031	4.10237
	OHE + AB	0.634649	0.660048	0.653393	0.262812	0.647348	0.398637	0.489689	5.3464
	OHE + XGB	0.673869	0.728521	0.7142	0.365131	0.701195	0.468476	0.552708	4.40845
	ngram + RF	0.803352	0.611788	0.661985	0.365116	0.70757	0.423561	0.554674	5.21387
	ngram + AB	0.788176	0.622187	0.665682	0.361063	0.705181	0.425535	0.552679	5.15684
	ngram + XGB	0.765717	0.644088	0.675959	0.361392	0.704902	0.433082	0.553251	4.99832
	Positional + RF	0.873137	0.914712	0.903818	0.762166	0.893925	0.784256	0.826313	1.48361
	Positional + AB	0.860186	0.916378	0.901654	0.754814	0.888282	0.785065	0.82091	1.51699
	Positional + XGB	0.900716	0.930229	0.922495	0.807337	0.915472	0.820914	0.858965	1.19551
	Positional + Catboost	0.90611	0.931657	0.924963	0.813662	0.918883	0.824799	0.863545	1.15745
	OHE + Voting	0.642328	0.75356	0.724413	0.364946	0.697944	0.480651	0.549851	4.25091
	ngram + Voting	0.792199	0.62882	0.671631	0.370533	0.710509	0.431118	0.558369	5.06508
	Positional + Voting	0.896115	0.929677	0.920882	0.802997	0.912896	0.818995	0.855821	1.22039
	Positional + Stacking	0.903154	0.931246	0.923885	0.810788	0.9172	0.823456	0.861466	1.17408
Ca03	OHE + RF	0.477559	0.842892	0.744694	0.331125	0.660226	0.527718	0.501387	3.93808
	OHE + AB	0.631862	0.6707	0.660261	0.272662	0.651281	0.413609	0.499954	5.24046
	OHE + XGB	0.656575	0.755288	0.728755	0.38148	0.705931	0.496546	0.565456	4.18395
	ngram + RF	0.789039	0.657185	0.692626	0.396752	0.723112	0.458311	0.57983	4.74123
	ngram + AB	0.78074	0.657526	0.690644	0.389825	0.719133	0.455934	0.575682	4.77179
	ngram + XGB	0.742674	0.687727	0.702496	0.385644	0.715201	0.466453	0.573013	4.58898
	Positional + RF	0.86531	0.92794	0.911105	0.778816	0.896625	0.815299	0.83956	1.3712
	Positional + AB	0.860117	0.920185	0.904039	0.762712	0.890151	0.798442	0.828133	1.48019
	Positional + XGB	0.885432	0.9435	0.927892	0.819087	0.914466	0.852088	0.86844	1.11226
	Positional + Catboost	0.896977	0.946244	0.933002	0.832209	0.921611	0.859822	0.878007	1.03344
	OHE + Voting	0.626391	0.778774	0.737815	0.381963	0.702582	0.510004	0.562237	4.04419
	ngram + Voting	0.773971	0.675507	0.701973	0.40094	0.724739	0.467172	0.582653	4.59705
	Positional + Voting	0.882882	0.943824	0.927444	0.817716	0.913353	0.852449	0.867399	1.11918
	Positional + Stacking	0.888863	0.944693	0.929687	0.823611	0.916778	0.855237	0.871726	1.08458
Ca04	OHE + RF	0.455474	0.849304	0.758049	0.309764	0.652389	0.476865	0.465925	3.73208
	OHE + AB	0.630259	0.664805	0.656801	0.253755	0.647532	0.36187	0.459762	5.29383
	OHE + XGB	0.643198	0.761607	0.734171	0.362629	0.702403	0.448646	0.528589	4.1004
	ngram + RF	0.792767	0.684238	0.709385	0.406967	0.738502	0.430911	0.558336	4.48272
	ngram + AB	0.787525	0.68746	0.710646	0.405707	0.737492	0.431799	0.557772	4.46327
	ngram + XGB	0.743198	0.722963	0.727652	0.404197	0.733081	0.447231	0.558422	4.20096
	Positional + RF	0.883477	0.940562	0.927335	0.802536	0.91202	0.817612	0.84927	1.12086
	Positional + AB	0.878766	0.930896	0.918817	0.782056	0.904831	0.793184	0.833785	1.25225
	Positional + XGB	0.891971	0.957873	0.942603	0.840728	0.924922	0.864604	0.878074	0.885349
	Positional + Catboost	0.905176	0.960235	0.947477	0.854605	0.932705	0.872856	0.888722	0.810167
	OHE + Voting	0.619376	0.782981	0.745072	0.366983	0.701179	0.462583	0.529619	3.93225
	ngram + Voting	0.77651	0.708293	0.7241	0.41685	0.742401	0.445315	0.566025	4.25575
	Positional + Voting	0.893962	0.957733	0.942956	0.841872	0.925847	0.864476	0.878972	0.879894
	Positional + Stacking	0.892303	0.959434	0.943879	0.843963	0.925868	0.869006	0.8805	0.865664
Ca05	OHE + RF	0.516684	0.813441	0.742821	0.31849	0.665062	0.463776	0.488802	3.96698
	OHE + AB	0.631721	0.655132	0.649561	0.248081	0.643427	0.363884	0.461776	5.40551
	OHE + XGB	0.637358	0.746977	0.720891	0.344415	0.692167	0.440291	0.520806	4.30525
	ngram + RF	0.79495	0.619471	0.66123	0.353263	0.70721	0.394816	0.527597	5.22551
	ngram + AB	0.779112	0.626916	0.663135	0.346444	0.703014	0.394729	0.523986	5.19613
	ngram + XGB	0.741461	0.665341	0.683455	0.349767	0.703401	0.408947	0.527149	4.88269
	Positional + RF	0.85447	0.914157	0.899953	0.738336	0.884313	0.7566	0.802562	1.54322
	Positional + AB	0.846071	0.911974	0.896291	0.72846	0.879023	0.7501	0.795201	1.5997
	Positional + XGB	0.875662	0.930403	0.917376	0.781181	0.903033	0.797127	0.834551	1.27446
	Positional + Catboost	0.886033	0.930967	0.920274	0.789799	0.9085	0.800326	0.841001	1.22978
	OHE + Voting	0.614812	0.76618	0.730159	0.346537	0.690496	0.450893	0.520246	4.16228
	ngram + Voting	0.774941	0.644817	0.675783	0.358953	0.709879	0.405241	0.532185	5.00103
	Positional + Voting	0.872731	0.929664	0.916116	0.777753	0.901198	0.794867	0.831981	1.29391
	Positional + Stacking	0.880397	0.930562	0.918624	0.78495	0.905479	0.798364	0.837376	1.25522
Ca06	OHE + RF	0.444649	0.846224	0.733684	0.307975	0.645437	0.529606	0.483423	4.10791
	OHE + AB	0.614186	0.670817	0.654947	0.260345	0.642502	0.420787	0.499417	5.32243
	OHE + XGB	0.603936	0.766962	0.721274	0.352413	0.685449	0.502259	0.548425	4.29933
	ngram + RF	0.809348	0.628792	0.679392	0.393583	0.71907	0.45915	0.585909	4.94536
	ngram + AB	0.788438	0.639168	0.681001	0.384381	0.713803	0.45969	0.580769	4.92055
	ngram + XGB	0.716995	0.691531	0.698667	0.37139	0.704263	0.475075	0.571487	4.64804
	Positional + RF	0.842148	0.916188	0.895438	0.745848	0.879168	0.796433	0.818653	1.61286
	Positional + AB	0.849836	0.906849	0.890871	0.737991	0.878342	0.780329	0.813601	1.68331
	Positional + XGB	0.844813	0.938897	0.91253	0.783294	0.891855	0.843344	0.844078	1.34922
	Positional + Catboost	0.870849	0.9373	0.918677	0.800552	0.904075	0.843946	0.857186	1.2544
	OHE + Voting	0.578311	0.790509	0.731041	0.357259	0.68441	0.518042	0.54652	4.14868
	ngram + Voting	0.76968	0.665709	0.694847	0.392586	0.717695	0.47271	0.585703	4.70698
	Positional + Voting	0.851784	0.9373	0.913334	0.78604	0.894542	0.841008	0.846361	1.33681
	Positional + Stacking	0.841636	0.841636	0.913622	0.78534	0.891643	0.848858	0.845231	1.33238
Ca07	OHE + RF	0.470903	0.822999	0.726341	0.299892	0.646951	0.501673	0.485801	4.22117
	OHE + AB	0.622483	0.65561	0.646516	0.25139	0.639046	0.40616	0.491575	5.45247
	OHE + XGB	0.582856	0.76676	0.716274	0.332016	0.674808	0.48602	0.530052	4.37645
	ngram + RF	0.796231	0.632995	0.677807	0.38328	0.714613	0.450837	0.575703	4.96981
	ngram + AB	0.780805	0.637574	0.676894	0.373809	0.70919	0.449102	0.570224	4.98389
	ngram + XGB	0.705801	0.68913	0.693706	0.357178	0.697465	0.462111	0.558532	4.72457
	Positional + RF	0.853501	0.924048	0.904681	0.765179	0.888774	0.809603	0.830973	1.47029
	Positional + AB	0.847774	0.915659	0.897023	0.747876	0.881716	0.791821	0.818843	1.58841
	Positional + XGB	0.860521	0.94432	0.921316	0.802939	0.902421	0.853974	0.857235	1.2137
	Positional + Catboost	0.878903	0.942153	0.92479	0.813218	0.910528	0.851835	0.865157	1.16012
	OHE + Voting	0.56392	0.784411	0.723882	0.335754	0.674166	0.497433	0.528594	4.25911
	ngram + Voting	0.757343	0.668997	0.69325	0.382599	0.71317	0.464033	0.575469	4.73161
	Positional + Voting	0.860706	0.942503	0.920048	0.800092	0.901604	0.84995	0.855294	1.23326
	Positional + Stacking	0.869296	0.943202	0.922913	0.8077	0.906249	0.852755	0.860946	1.18906
Ca08	OHE + RF	0.480828	0.824927	0.740173	0.304078	0.652877	0.472999	0.476881	4.00781
	OHE + AB	0.619586	0.657697	0.64831	0.242853	0.638641	0.37167	0.464626	5.4248
	OHE + XGB	0.559586	0.780257	0.725905	0.318489	0.669922	0.45421	0.501421	4.22791
	ngram + RF	0.783586	0.639306	0.674843	0.365317	0.711446	0.415187	0.542779	5.01553
	ngram + AB	0.767586	0.646293	0.676168	0.358058	0.706939	0.414927	0.53867	4.99509
	ngram + XGB	0.668414	0.702412	0.694038	0.327736	0.685413	0.423305	0.518344	4.71945
	Positional + RF	0.843724	0.921659	0.902463	0.745553	0.882691	0.77874	0.80993	1.5045
	Positional + AB	0.835448	0.912148	0.893256	0.723864	0.873798	0.756558	0.794048	1.64652
	Positional + XGB	0.844414	0.947126	0.921828	0.789897	0.89577	0.839205	0.841801	1.2058
	Positional + Catboost	0.864	0.942889	0.923458	0.796755	0.903445	0.831762	0.847575	1.18065
	OHE + Voting	0.552276	0.798828	0.738101	0.334188	0.675552	0.472895	0.509512	4.03978
	ngram + Voting	0.730345	0.676042	0.689417	0.354302	0.703194	0.424211	0.536692	4.79072
	Positional + Voting	0.848276	0.944242	0.920605	0.78757	0.896259	0.832544	0.840336	1.22467
	Positional + Stacking	0.838897	0.949876	0.922541	0.790839	0.894386	0.845427	0.842149	1.1948
Ca09	OHE + RF	0.444282	0.840898	0.759417	0.279201	0.64259	0.419284	0.431421	3.71098
	OHE + AB	0.617486	0.617486	0.659924	0.239064	0.644192	0.326657	0.427279	5.24565
	OHE + XGB	0.594457	0.772222	0.735702	0.322337	0.683339	0.40291	0.48029	4.07679
	ngram + RF	0.777615	0.664287	0.687569	0.360999	0.720951	0.374571	0.505599	4.81923
	ngram + AB	0.780933	0.660805	0.685484	0.360501	0.720869	0.373152	0.505001	4.85139
	ngram + XGB	0.718091	0.711568	0.712908	0.358248	0.71483	0.391624	0.506836	4.42838
	Positional + RF	0.880269	0.924511	0.915422	0.760437	0.90239	0.750936	0.810476	1.30461
	Positional + AB	0.869926	0.922114	0.911393	0.748632	0.89602	0.742793	0.801348	1.36676
	Positional + XGB	0.876659	0.947874	0.933244	0.802205	0.912267	0.813032	0.843647	1.02971
	Positional + Catboost	0.895394	0.946865	0.936291	0.813416	0.92113	0.813331	0.852392	0.982709
	OHE + Voting	0.576503	0.788369	0.744843	0.326021	0.682436	0.413262	0.481421	3.93578
	ngram + Voting	0.75605	0.693402	0.706273	0.370833	0.724726	0.389347	0.513998	4.53073
	Positional + Voting	0.882319	0.945679	0.932662	0.801841	0.913999	0.913999	0.843352	1.03868
	Positional + Stacking	0.87744	0.950095	0.935168	0.807224	0.913767	0.81969	0.847582	1.00003
Ca10	OHE + RF	0.4374	0.846852	0.756671	0.286373	0.642126	0.44651	0.441908	3.75334
	OHE + AB	0.614788	0.66396	0.65313	0.236054	0.639374	0.3407	0.438432	5.35045
	OHE + XGB	0.600371	0.764288	0.728186	0.325042	0.68233	0.418415	0.493144	4.19272
	ngram + RF	0.789984	0.646552	0.678142	0.363665	0.718268	0.386998	0.519502	4.96464
	ngram + AB	0.777337	0.652839	0.680259	0.358973	0.715088	0.387428	0.517121	4.93198
	ngram + XGB	0.724812	0.69499	0.701558	0.355498	0.709901	0.401635	0.516864	4.60345
	Positional + RF	0.873619	0.922795	0.911964	0.759578	0.898207	0.761688	0.813823	1.35795
	Positional + AB	0.860298	0.921914	0.908343	0.748248	0.891106	0.756805	0.80524	1.4138
	Positional + XGB	0.879774	0.94418	0.929995	0.802629	0.911977	0.816574	0.846997	1.07983
	Positional + Catboost	0.894697	0.944823	0.933783	0.814523	0.91976	0.82079	0.856152	1.0214
	OHE + Voting	0.578788	0.785388	0.739885	0.330991	0.682088	0.432386	0.494989	4.01227
	ngram + Voting	0.764269	0.6762	0.695597	0.36974	0.720235	0.400009	0.525157	4.6954
	Positional + Voting	0.881797	0.941775	0.928565	0.79958	0.911786	0.810524	0.84466	1.10188
	Positional + Stacking	0.882809	0.945347	0.931573	0.807005	0.914078	0.820226	0.850367	1.05548
Ca11	OHE + RF	0.502996	0.823841	0.732117	0.33279	0.663418	0.53338	0.517743	4.13208
	OHE + AB	0.615787	0.667403	0.652647	0.259822	0.641595	0.425679	0.503382	5.35791
	OHE + XGB	0.578222	0.773624	0.717762	0.338892	0.675923	0.505571	0.539461	4.35351
	ngram + RF	0.774893	0.621945	0.66567	0.358661	0.698419	0.450714	0.56993	5.15703
	ngram + AB	0.756253	0.633747	0.668769	0.352779	0.695	0.452538	0.566241	5.10922
	ngram + XGB	0.690728	0.677301	0.68114	0.336087	0.684014	0.461465	0.553287	4.9184
	Positional + RF	0.848217	0.907066	0.890242	0.738628	0.877642	0.785123	0.815451	1.69301
	Positional + AB	0.839753	0.906267	0.887252	0.730785	0.87301	0.78197	0.809832	1.73914
	Positional + XGB	0.847646	0.929833	0.906338	0.772271	0.88874	0.828654	0.838042	1.44474
	Positional + Catboost	0.872278	0.928044	0.912101	0.788537	0.900161	0.829145	0.850165	1.35583
	OHE + Voting	0.564146	0.790642	0.725891	0.34637	0.677394	0.51894	0.5406	4.22812
	ngram + Voting	0.741988	0.651603	0.677442	0.356766	0.696795	0.460214	0.568079	4.97544
	Positional + Voting	0.854398	0.928425	0.907262	0.775315	0.891412	0.826951	0.840451	1.43048
	Positional + Stacking	0.852687	0.928996	0.90718	0.77487	0.890841	0.827809	0.840064	1.43174
Ca12	OHE + RF	0.518918	0.820822	0.737867	0.340609	0.66987	0.523191	0.521045	4.04339
	OHE + AB	0.633161	0.659595	0.652332	0.264711	0.646378	0.413395	0.500204	5.36276
	OHE + XGB	0.636802	0.753248	0.721252	0.364122	0.695025	0.494385	0.556628	4.29968
	ngram + RF	0.785978	0.633889	0.675679	0.375115	0.709934	0.448547	0.571148	5.00263
	ngram + AB	0.763346	0.645372	0.677788	0.365704	0.704359	0.449202	0.56558	4.9701
	ngram + XGB	0.735892	0.669699	0.687887	0.364594	0.702795	0.457737	0.564404	4.81433
	Positional + RF	0.855055	0.916861	0.899878	0.755415	0.885958	0.795778	0.824353	1.54437
	Positional + AB	0.852251	0.914438	0.89735	0.749573	0.883344	0.790526	0.820229	1.58337
	Positional + XGB	0.8769	0.934626	0.918764	0.799704	0.905763	0.835584	0.855744	1.25306
	Positional + Catboost	0.889496	0.936024	0.923239	0.81146	0.91276	0.840454	0.86428	1.18403
	OHE + Voting	0.613924	0.774723	0.730539	0.368383	0.694323	0.508	0.555962	4.15642
	ngram + Voting	0.766298	0.654246	0.685034	0.37659	0.710272	0.456437	0.572105	4.85833
	Positional + Voting	0.872915	0.934831	0.917818	0.797004	0.903873	0.835389	0.85374	1.26765
	Positional + Stacking	0.880098	0.935875	0.920549	0.804108	0.907987	0.83871	0.858906	1.22553
Ca13	OHE + RF	0.527967	0.824977	0.719898	0.368299	0.676472	0.622857	0.5715	4.32056
	OHE + AB	0.633463	0.670771	0.657572	0.293283	0.652117	0.513003	0.566904	5.28194
	OHE + XGB	0.661404	0.744498	0.7151	0.396313	0.702951	0.586305	0.621594	4.39456
	ngram + RF	0.814237	0.594523	0.672255	0.392869	0.70438	0.523672	0.637402	5.05545
	ngram + AB	0.780692	0.622007	0.678148	0.38542	0.70135	0.530681	0.631855	4.96455
	ngram + XGB	0.76905	0.643623	0.687997	0.394639	0.706336	0.541589	0.635581	4.81263
	Positional + RF	0.860166	0.903481	0.888157	0.757695	0.881823	0.829906	0.844765	1.72518
	Positional + AB	0.865514	0.894095	0.883983	0.750371	0.879804	0.81733	0.840732	1.78955
	Positional + XGB	0.892278	0.917322	0.908461	0.802187	0.9048	0.855251	0.873372	1.41198
	Positional + Catboost	0.901003	0.91798	0.911974	0.810286	0.909491	0.857432	0.878677	1.3578
	OHE + Voting	0.62722	0.770162	0.71959	0.393453	0.698691	0.599047	0.61281	4.3253
	ngram + Voting	0.800087	0.620074	0.683761	0.402453	0.710081	0.53552	0.6416	4.87797
	Positional + Voting	0.88757	0.917336	0.906805	0.798293	0.902453	0.854616	0.870781	1.43753
	Positional + Stacking	0.90067	0.9155	0.910254	0.80685	0.908085	0.853706	0.87656	1.38433
Ca14	OHE + RF	0.512998	0.815832	0.730805	0.330383	0.664415	0.520934	0.516936	4.15232
	OHE + AB	0.612241	0.67094	0.654459	0.258874	0.64159	0.420736	0.498737	5.32995
	OHE + XGB	0.578491	0.775451	0.720151	0.339878	0.676971	0.501423	0.537207	4.31666
	ngram + RF	0.772599	0.634263	0.673104	0.365961	0.703431	0.45195	0.570294	5.04236
	ngram + AB	0.755177	0.637005	0.670184	0.352984	0.696091	0.448168	0.562508	5.0874
	ngram + XGB	0.682021	0.688174	0.686447	0.337539	0.685098	0.460577	0.54984	4.83654
	Positional + RF	0.850497	0.917317	0.898556	0.754186	0.883907	0.800618	0.824804	1.56478
	Positional + AB	0.849129	0.905672	0.889797	0.73587	0.877401	0.778475	0.812268	1.69988
	Positional + XGB	0.856791	0.938076	0.915254	0.791195	0.897434	0.843784	0.850238	1.30721
	Positional + Catboost	0.880872	0.93683	0.921119	0.807545	0.908851	0.844808	0.862463	1.21674
	OHE + Voting	0.563258	0.791831	0.727655	0.345678	0.677545	0.513684	0.53733	4.20091
	ngram + Voting	0.729818	0.668696	0.685858	0.3605	0.699257	0.462352	0.566082	4.84563
	Positional + Voting	0.856153	0.937008	0.914306	0.789007	0.89658	0.841416	0.84872	1.32182
	Positional + Stacking	0.853507	0.941459	0.916765	0.79413	0.897483	0.850559	0.852031	1.2839
Ca15	OHE + RF	0.519189	0.827605	0.725856	0.360526	0.673397	0.597214	0.555475	4.22865
	OHE + AB	0.630103	0.66593	0.65411	0.281008	0.648017	0.481489	0.545862	5.33533
	OHE + XGB	0.614589	0.76335	0.714273	0.369908	0.68897	0.561133	0.586646	4.40733
	ngram + RF	0.798585	0.612797	0.67409	0.387253	0.705691	0.503821	0.617847	5.02715
	ngram + AB	0.773136	0.63206	0.678602	0.381031	0.702598	0.508481	0.613482	4.95755
	ngram + XGB	0.724551	0.664154	0.684079	0.366468	0.694353	0.515068	0.602109	4.87306
	Positional + RF	0.857852	0.905595	0.889844	0.754458	0.881724	0.81731	0.83709	1.69915
	Positional + AB	0.860302	0.898358	0.885803	0.746916	0.87933	0.806468	0.832516	1.76148
	Positional + XGB	0.873503	0.92603	0.908701	0.794866	0.899767	0.85324	0.863253	1.40828
	Positional + Catboost	0.887248	0.925595	0.912944	0.805325	0.906421	0.854456	0.870543	1.34284
	OHE + Voting	0.593699	0.784958	0.721861	0.375845	0.689329	0.576136	0.584786	4.29029
	ngram + Voting	0.771843	0.639464	0.683137	0.386786	0.705653	0.513142	0.616451	4.8876
	Positional + Voting	0.872754	0.923853	0.906995	0.791264	0.898304	0.84946	0.86095	1.4346
	Positional + Stacking	0.879695	0.925159	0.91016	0.798648	0.902427	0.852658	0.865966	1.38577
Ca16	OHE + RF	0.535689	0.825245	0.746672	0.360376	0.680467	0.533053	0.534368	3.90757
	OHE + AB	0.646828	0.669999	0.663711	0.285824	0.658413	0.421949	0.510731	5.18724
	OHE + XGB	0.710991	0.740664	0.732612	0.413362	0.725827	0.505194	0.59068	4.12444
	ngram + RF	0.797305	0.65267	0.691918	0.400921	0.724988	0.460881	0.584115	4.75216
	ngram + AB	0.781922	0.663511	0.695643	0.39758	0.722717	0.463921	0.582336	4.6947
	ngram + XGB	0.778994	0.675419	0.703525	0.406331	0.727207	0.471957	0.587795	4.57311
	Positional + RF	0.862635	0.931112	0.912531	0.782469	0.896874	0.823429	0.842576	1.34921
	Positional + AB	0.864609	0.91553	0.901712	0.759795	0.890069	0.792181	0.826812	1.51608
	Positional + XGB	0.903183	0.93986	0.929907	0.827057	0.921521	0.84832	0.874892	1.08118
	Positional + Catboost	0.908954	0.942657	0.933511	0.835869	0.925805	0.855138	0.881225	1.02558
	OHE + Voting	0.677233	0.766819	0.742509	0.412983	0.722026	0.5196	0.588036	3.97178
	ngram + Voting	0.79442	0.665882	0.700761	0.410736	0.730151	0.469627	0.590296	4.61574
	Positional + Voting	0.892828	0.942325	0.928894	0.823266	0.917577	0.852181	0.872031	1.09681
	Positional + Stacking	0.911012	0.939299	0.931623	0.832037	0.925155	0.848236	0.878504	1.05471
Ca17	OHE + RF	0.552814	0.786264	0.708869	0.340495	0.669539	0.561928	0.557334	4.49067
	OHE + AB	0.639174	0.644713	0.642877	0.268665	0.641944	0.471521	0.542694	5.50861
	OHE + XGB	0.574161	0.755534	0.695404	0.324609	0.664848	0.538062	0.555526	4.69837
	ngram + RF	0.803299	0.570947	0.647978	0.354368	0.687123	0.481472	0.602078	5.42992
	ngram + AB	0.764486	0.58669	0.645634	0.331227	0.675588	0.478442	0.588549	5.46607
	ngram + XGB	0.683255	0.65695	0.665671	0.321568	0.670103	0.496925	0.575381	5.15701
	Positional + RF	0.84835	0.892273	0.877711	0.729433	0.870312	0.796149	0.821421	1.8863
	Positional + AB	0.839063	0.902241	0.881296	0.73487	0.870652	0.809766	0.824154	1.831
	Positional + XGB	0.852925	0.924447	0.900735	0.776347	0.888686	0.848456	0.850684	1.53115
	Positional + Catboost	0.882728	0.921972	0.908961	0.797007	0.90235	0.848727	0.865394	1.40427
	OHE + Voting	0.571805	0.767496	0.702619	0.336015	0.669651	0.549487	0.560424	4.58708
	ngram + Voting	0.745633	0.623127	0.663741	0.347197	0.68438	0.495258	0.595187	5.18678
	Positional + Voting	0.861519	0.920734	0.901103	0.778166	0.891127	0.843512	0.852421	1.52548
	Positional + Stacking	0.8514	0.927128	0.902022	0.778855	0.889264	0.852819	0.852109	1.5113
Ca18	OHE + RF	0.529231	0.805432	0.723038	0.335942	0.667331	0.536256	0.532721	4.27212
	OHE + AB	0.633268	0.65716	0.650033	0.268435	0.645214	0.43986	0.519135	5.39822
	OHE + XGB	0.643936	0.743841	0.714038	0.367093	0.693889	0.516604	0.573285	4.41094
	ngram + RF	0.791457	0.618882	0.670363	0.375482	0.705169	0.468891	0.588896	5.08464
	ngram + AB	0.768584	0.635173	0.674971	0.369611	0.701878	0.472469	0.5852	5.01356
	ngram + XGB	0.739737	0.659646	0.683538	0.366653	0.699692	0.480247	0.582395	4.88141
	Positional + RF	0.846718	0.92386	0.900848	0.76503	0.885289	0.825409	0.835928	1.52942
	Positional + AB	0.850559	0.914571	0.895476	0.754462	0.882565	0.808896	0.829204	1.61228
	Positional + XGB	0.881028	0.937829	0.920884	0.812639	0.909428	0.857641	0.869177	1.22035
	Positional + Catboost	0.890202	0.940586	0.925556	0.823881	0.915394	0.864311	0.877065	1.14829
	OHE + Voting	0.615857	0.767461	0.722236	0.36845	0.691659	0.529615	0.569489	4.28449
	ngram + Voting	0.773406	0.640398	0.680075	0.378862	0.706902	0.477626	0.590551	4.93482
	Positional + Voting	0.874712	0.93899	0.919815	0.80953	0.906851	0.859059	0.866815	1.23685
	Positional + Stacking	0.882991	0.940278	0.923189	0.817865	0.911634	0.862742	0.872749	1.18481
Ca19	OHE + RF	0.521446	0.809851	0.725333	0.333266	0.665648	0.532004	0.526672	4.23672
	OHE + AB	0.629962	0.661267	0.652093	0.268223	0.645615	0.435325	0.514862	5.36645
	OHE + XGB	0.621765	0.744994	0.708882	0.347262	0.68338	0.502667	0.555909	4.49049
	ngram + RF	0.781266	0.622417	0.668968	0.367495	0.701842	0.461705	0.580407	5.10615
	ngram + AB	0.771471	0.62496	0.667895	0.360937	0.698216	0.460249	0.576542	5.1227
	ngram + XGB	0.727446	0.660348	0.680011	0.354569	0.693897	0.470288	0.571261	4.93581
	Positional + RF	0.8461	0.9057	0.89415	0.7583	0.88325	0.80265	0.82891	1.62493
	Positional + AB	0.853232	0.909221	0.892813	0.747603	0.881227	0.795759	0.823494	1.65335
	Positional + XGB	0.882153	0.933775	0.918647	0.806384	0.907964	0.846668	0.864046	1.25487
	Positional + Catboost	0.890813	0.935164	0.922167	0.815158	0.912989	0.850645	0.870266	1.20057
	OHE + Voting	0.599546	0.765937	0.717176	0.350882	0.682741	0.514989	0.55406	4.36255
	ngram + Voting	0.762759	0.644086	0.678863	0.370819	0.703422	0.470446	0.581958	4.95352
	Positional + Voting	0.876482	0.93386	0.917046	0.802139	0.905171	0.845997	0.86097	1.27957
	Positional + Stacking	0.886019	0.934865	0.920551	0.811013	0.910442	0.84937	0.867308	1.2255
Ca20	OHE + RF	0.504438	0.832651	0.735918	0.34752	0.668544	0.55745	0.529621	4.07346
	OHE + AB	0.640764	0.675716	0.665415	0.292583	0.65824	0.452271	0.530265	5.16096
	OHE + XGB	0.656347	0.758259	0.728223	0.39288	0.707303	0.531528	0.58738	4.19215
	ngram + RF	0.801445	0.661118	0.702476	0.422302	0.731281	0.497056	0.613574	4.58986
	ngram + AB	0.786584	0.667738	0.702765	0.41522	0.727161	0.497309	0.609358	4.58484
	ngram + XGB	0.752838	0.689322	0.708042	0.406016	0.72108	0.503138	0.603167	4.50344
	Positional + RF	0.859598	0.91418	0.898093	0.760195	0.886889	0.807161	0.832555	1.57191
	Positional + AB	0.863003	0.901005	0.889805	0.744186	0.882004	0.784622	0.821948	1.69976
	Positional + XGB	0.876471	0.931646	0.915384	0.799121	0.904058	0.842727	0.859268	1.3052
	Positional + Catboost	0.889216	0.93281	0.919962	0.81073	0.911013	0.846872	0.867527	1.23459
	OHE + Voting	0.633385	0.777493	0.73502	0.394447	0.705439	0.543286	0.584886	4.0873
	ngram + Voting	0.786636	0.677031	0.709335	0.424175	0.731833	0.504417	0.614681	4.4835
	Positional + Voting	0.874097	0.930611	0.913955	0.795729	0.902354	0.840361	0.856897	1.32725
	Positional + Stacking	0.880237	0.933479	0.917787	0.804792	0.906858	0.846853	0.863222	1.26813
Ca21	OHE + RF	0.491076	0.813383	0.715568	0.312094	0.652229	0.534144	0.511705	4.38736
	OHE + AB	0.620286	0.669338	0.654451	0.269921	0.644812	0.449752	0.52143	5.33007
	OHE + XGB	0.608567	0.75279	0.70902	0.346788	0.680679	0.517521	0.559364	4.48835
	ngram + RF	0.79373	0.619801	0.672586	0.380277	0.706765	0.476341	0.595378	5.05034
	ngram + AB	0.771302	0.635863	0.676967	0.374512	0.703582	0.479959	0.591713	4.98277
	ngram + XGB	0.714031	0.677825	0.688813	0.362848	0.695928	0.49127	0.582065	4.80004
	Positional + RF	0.83742	0.898154	0.879722	0.722002	0.867787	0.781787	0.808648	1.85528
	Positional + AB	0.844172	0.899134	0.882454	0.728801	0.871653	0.784792	0.8134	1.81314
	Positional + XGB	0.855735	0.921789	0.901743	0.770113	0.888762	0.826612	0.840921	1.51561
	Positional + Catboost	0.873661	0.921688	0.907113	0.784105	0.897675	0.82938	0.850945	1.43278
	OHE + Voting	0.590796	0.770542	0.715992	0.350921	0.680669	0.528717	0.558036	4.38082
	ngram + Voting	0.763619	0.651518	0.685539	0.382229	0.707569	0.488434	0.595786	4.85054
	Positional + Voting	0.856744	0.920437	0.901107	0.768948	0.88859	0.824311	0.840215	1.52542
	Positional + Stacking	0.860546	0.921147	0.902756	0.772978	0.890847	0.826242	0.843046	1.49999
Ca22	OHE + RF	0.510472	0.851807	0.749318	0.380027	0.681139	0.596463	0.550128	3.86675
	OHE + AB	0.628961	0.684802	0.668035	0.292479	0.656881	0.461277	0.532223	5.12055
	OHE + XGB	0.649758	0.772243	0.735466	0.404373	0.711	0.550391	0.595961	4.08043
	ngram + RF	0.786506	0.666366	0.702439	0.415935	0.726436	0.502872	0.613492	4.58986
	ngram + AB	0.77186	0.673217	0.702835	0.409304	0.722538	0.503359	0.609342	4.58375
	ngram + XGB	0.743299	0.701435	0.714005	0.411518	0.722367	0.516504	0.609488	4.41146
	Positional + RF	0.85178	0.922091	0.900979	0.766787	0.886935	0.824294	0.837811	1.52739
	Positional + AB	0.860811	0.909898	0.89516	0.756375	0.885355	0.803903	0.831384	1.61716
	Positional + XGB	0.876971	0.937949	0.91964	0.810026	0.90746	0.858447	0.86761	1.23955
	Positional + Catboost	0.887663	0.938976	0.923569	0.819832	0.913319	0.86191	0.874597	1.17895
	OHE + Voting	0.620222	0.796983	0.743909	0.407237	0.708602	0.567269	0.592565	3.95019
	ngram + Voting	0.77103	0.68742	0.712525	0.422377	0.729225	0.514195	0.61695	4.43429
	Positional + Voting	0.874091	0.938494	0.919156	0.808624	0.906292	0.859117	0.866539	1.24701
	Positional + Stacking	0.882732	0.936881	0.920622	0.812874	0.909806	0.857163	0.86976	1.2244
Ca23	OHE + RF	0.519111	0.815624	0.734766	0.333612	0.667367	0.513537	0.516309	4.09123
	OHE + AB	0.628895	0.666141	0.655984	0.266732	0.647518	0.413932	0.499258	5.30643
	OHE + XGB	0.633517	0.758942	0.724739	0.366907	0.69623	0.496318	0.556587	4.24589
	ngram + RF	0.784846	0.645365	0.683401	0.38379	0.715106	0.45349	0.574835	4.88352
	ngram + AB	0.771552	0.649532	0.682806	0.375963	0.710542	0.452185	0.570195	4.8927
	ngram + XGB	0.735096	0.677434	0.693158	0.370576	0.706265	0.46076	0.566461	4.73301
	Positional + RF	0.852877	0.918784	0.900811	0.756087	0.885831	0.797465	0.824241	1.52998
	Positional + AB	0.857447	0.912164	0.897243	0.749576	0.884805	0.785415	0.819852	1.58503
	Positional + XGB	0.882115	0.934128	0.919944	0.802371	0.908121	0.833914	0.857338	1.23486
	Positional + Catboost	0.893072	0.935802	0.92415	0.813312	0.914437	0.839124	0.865258	1.16998
	OHE + Voting	0.609109	0.778453	0.732273	0.367856	0.693781	0.507595	0.553738	4.12967
	ngram + Voting	0.765372	0.664311	0.69187	0.384427	0.714841	0.460879	0.575321	4.75289
	Positional + Voting	0.87687	0.935335	0.919392	0.800318	0.906102	0.835643	0.85576	1.24338
	Positional + Stacking	0.885334	0.934206	0.920879	0.804933	0.90977	0.834582	0.859209	1.22044
Ca24	OHE + RF	0.506801	0.812469	0.724151	0.322384	0.659635	0.523387	0.514961	4.25496
	OHE + AB	0.627479	0.664464	0.653778	0.268121	0.645972	0.431784	0.511554	5.34046
	OHE + XGB	0.60073	0.753458	0.70933	0.336838	0.677094	0.497514	0.544272	4.48358
	ngram + RF	0.800365	0.612803	0.666996	0.374584	0.706584	0.456504	0.581397	5.13657
	ngram + AB	0.772323	0.631763	0.672376	0.366483	0.702043	0.460114	0.576673	5.05359
	ngram + XGB	0.713352	0.672276	0.684145	0.352204	0.692814	0.46935	0.566181	4.87205
	Positional + RF	0.842465	0.909214	0.889928	0.738023	0.87584	0.790389	0.815597	1.69785
	Positional + AB	0.848697	0.905663	0.889204	0.737817	0.87718	0.785207	0.815718	1.70903
	Positional + XGB	0.858196	0.933918	0.912039	0.787332	0.896057	0.840691	0.849353	1.35679
	Positional + Catboost	0.880386	0.933084	0.917858	0.803125	0.906735	0.842423	0.860986	1.26704
	OHE + Voting	0.581959	0.76967	0.715434	0.338459	0.675815	0.506582	0.541661	4.38942
	ngram + Voting	0.763584	0.647264	0.680873	0.373057	0.705424	0.46798	0.580306	4.92252
	Positional + Voting	0.860324	0.933733	0.912522	0.788683	0.897028	0.840648	0.850372	1.34934
	Positional + Stacking	0.864123	0.932467	0.91272	0.789661	0.898295	0.838693	0.851218	1.34629
Ca25	OHE + RF	0.490491	0.841013	0.75003	0.337894	0.665752	0.519581	0.504617	3.85578
	OHE + AB	0.626731	0.682373	0.66793	0.276859	0.654552	0.408883	0.494894	5.12216
	OHE + XGB	0.626502	0.771147	0.733602	0.370158	0.698825	0.489713	0.549726	4.10918
	ngram + RF	0.795984	0.667307	0.700707	0.40802	0.731645	0.456146	0.579948	4.61658
	ngram + AB	0.790583	0.66608	0.698397	0.402221	0.728331	0.453546	0.576412	4.65222
	ngram + XGB	0.739008	0.710667	0.718023	0.401421	0.724837	0.472405	0.57637	4.34948
	Positional + RF	0.847862	0.915707	0.898097	0.743533	0.881785	0.779059	0.812006	1.57185
	Positional + AB	0.846189	0.908	0.891956	0.730328	0.877094	0.763277	0.802597	1.57185
	Positional + XGB	0.860718	0.934027	0.914998	0.782733	0.897372	0.820582	0.840171	1.31115
	Positional + Catboost	0.869238	0.93592	0.918612	0.792253	0.902579	0.826247	0.847198	1.25541
	OHE + Voting	0.605279	0.79176	0.743356	0.375921	0.69852	0.504694	0.550429	3.95872
	ngram + Voting	0.773619	0.691493	0.71281	0.411955	0.732556	0.467823	0.583059	4.42988
	Positional + Voting	0.857143	0.93456	0.914465	0.780929	0.895851	0.821163	0.838767	1.31937
	Positional + Stacking	0.863076	0.9332	0.914998	0.783143	0.898138	0.819147	0.840538	1.31115

## Sheet: HepG2
HepG2
	Model	Sn	Sp	ACC	MCC	AUC	Precision	F1	lossValue
Ca01	OHE + RF	0.701759	0.552247	0.617612	0.253754	0.627003	0.549034	0.616073	5.89832
	OHE + AB	0.589371	0.631452	0.613055	0.21961	0.610412	0.554015	0.571147	5.96861
	OHE + XGB	0.62849	0.692693	0.664624	0.320394	0.660591	0.613701	0.621007	5.17316
	ngram + RF	0.70106	0.547697	0.614745	0.248647	0.624378	0.546283	0.614069	5.94253
	ngram + AB	0.663962	0.583289	0.618558	0.245595	0.623626	0.553113	0.603489	5.88372
	ngram + XGB	0.69502	0.556573	0.6171	0.251036	0.625796	0.549049	0.613471	5.90621
	Positional + RF	0.825778	0.782308	0.801313	0.603596	0.804043	0.74662	0.784207	3.06474
	Positional + AB	0.761535	0.812542	0.790242	0.573896	0.787038	0.759365	0.760449	3.2355
	Positional + XGB	0.839088	0.847214	0.843661	0.683916	0.843151	0.810106	0.824343	2.41151
	Positional + Catboost	0.8387	0.8547	0.8477	0.691658	0.846729	0.817723	0.828068	2.3486
	OHE + Voting	0.61268	0.706573	0.665524	0.319606	0.659627	0.618606	0.615629	5.15927
	ngram + Voting	0.673717	0.609309	0.637468	0.280901	0.641513	0.572563	0.619035	5.59204
	Positional + Voting	0.847096	0.831085	0.838085	0.674424	0.83909	0.795734	0.820612	2.49754
	Positional + Stacking	0.840296	0.853947	0.8479	0.692274	0.84712	0.817158	0.828565	2.34491
Ca02	OHE + RF	0.716021	0.543705	0.61569	0.258367	0.629863	0.529605	0.608864	5.92796
	OHE + AB	0.592827	0.629218	0.614016	0.219605	0.611022	0.534265	0.562025	5.95379
	OHE + XGB	0.620795	0.692647	0.66263	0.311553	0.656721	0.591698	0.605897	5.20391
	ngram + RF	0.699458	0.553777	0.614635	0.251148	0.626618	0.529335	0.60262	5.94423
	ngram + AB	0.666415	0.586397	0.619825	0.249553	0.626406	0.536185	0.594249	5.86418
	ngram + XGB	0.719013	0.537008	0.613041	0.255041	0.62801	0.527013	0.60822	5.96883
	Positional + RF	0.836846	0.776683	0.801816	0.605674	0.806764	0.728897	0.77915	3.05698
	Positional + AB	0.769217	0.811132	0.793622	0.577922	0.790174	0.745036	0.756933	3.18338
	Positional + XGB	0.849113	0.843434	0.845806	0.68715	0.846273	0.795549	0.821458	2.37843
	Positional + Catboost	0.85062	0.84939	0.849906	0.695002	0.850007	0.802069	0.825632	2.3152
	OHE + Voting	0.603657	0.709382	0.665215	0.312663	0.656519	0.598443	0.601039	5.16404
	ngram + Voting	0.679628	0.604249	0.635738	0.280124	0.641938	0.551998	0.6092	5.61872
	Positional + Voting	0.857514	0.828811	0.840802	0.679388	0.843162	0.782323	0.818195	2.45563
	Positional + Stacking	0.849771	0.84896	0.8493	0.693749	0.84936	0.801458	0.824908	2.3245
Ca03	OHE + RF	0.714115	0.547065	0.620316	0.261588	0.63059	0.551821	0.622565	5.85661
	OHE + AB	0.591665	0.631046	0.613778	0.221515	0.611356	0.556016	0.573287	5.95746
	OHE + XGB	0.620178	0.696567	0.663071	0.316452	0.658372	0.614811	0.617483	5.19712
	ngram + RF	0.712862	0.540303	0.615969	0.253792	0.626582	0.547718	0.619473	5.92365
	ngram + AB	0.6792	0.571375	0.618656	0.249412	0.625287	0.553067	0.609678	5.88221
	ngram + XGB	0.716992	0.536959	0.615903	0.254859	0.626975	0.547354	0.620793	5.92468
	Positional + RF	0.82935	0.781441	0.802449	0.606377	0.805395	0.747688	0.786405	3.04722
	Positional + AB	0.763843	0.809029	0.789215	0.572363	0.786436	0.757492	0.760655	3.25134
	Positional + XGB	0.836261	0.847681	0.842674	0.681869	0.841971	0.810875	0.823372	2.42675
	Positional + Catboost	0.841052	0.8545	0.8486	0.693688	0.84778	0.818656	0.8297	2.3352
	OHE + Voting	0.603519	0.713651	0.665359	0.318322	0.658585	0.622061	0.61265	5.16183
	ngram + Voting	0.679379	0.602135	0.636006	0.27963	0.640757	0.571458	0.620763	5.61458
	Positional + Voting	0.845665	0.830941	0.837397	0.673049	0.838303	0.796184	0.820179	2.50814
	Positional + Stacking	0.82982	0.86135	0.847527	0.69063	0.845588	0.823762	0.826778	2.35188
Ca04	OHE + RF	0.716738	0.54908	0.622263	0.266062	0.632909	0.551826	0.623563	5.82657
	OHE + AB	0.600025	0.62904	0.616375	0.227594	0.614532	0.556139	0.577249	5.9174
	OHE + XGB	0.630258	0.68906	0.663393	0.318307	0.659659	0.610915	0.620436	5.19215
	ngram + RF	0.716588	0.543396	0.618995	0.260451	0.629992	0.548674	0.621489	5.87698
	ngram + AB	0.677384	0.574925	0.619649	0.250889	0.626155	0.552457	0.608575	5.8669
	ngram + XGB	0.708557	0.549955	0.619185	0.258471	0.629256	0.549466	0.618952	5.87405
	Positional + RF	0.82625	0.782053	0.801345	0.603708	0.804152	0.745978	0.784065	3.06424
	Positional + AB	0.763674	0.809775	0.789652	0.572871	0.786724	0.75668	0.760161	3.24461
	Positional + XGB	0.834091	0.842769	0.838981	0.674407	0.83843	0.804279	0.818914	2.48371
	Positional + Catboost	0.83273	0.8534	0.84438	0.68457	0.843069	0.814827	0.82368	2.4004
	OHE + Voting	0.61248	0.706775	0.665615	0.319589	0.659627	0.618032	0.615244	5.15787
	ngram + Voting	0.68336	0.603501	0.63836	0.284807	0.64343	0.571746	0.62259	5.57829
	Positional + Voting	0.844273	0.829061	0.835701	0.669539	0.836667	0.792786	0.81772	2.5343
	Positional + Stacking	0.82301	0.85983	0.843758	0.68254	0.84142	0.819763	0.821383	2.41001
Ca05	OHE + RF	0.713692	0.53165	0.604958	0.242851	0.622671	0.50675	0.592676	6.0935
	OHE + AB	0.594533	0.619845	0.609652	0.210753	0.607189	0.513237	0.550902	6.0211
	OHE + XGB	0.633237	0.678058	0.660009	0.307054	0.655648	0.570095	0.600009	5.24435
	ngram + RF	0.712512	0.528571	0.602643	0.238725	0.620541	0.504698	0.590865	6.1292
	ngram + AB	0.678001	0.565729	0.61094	0.239574	0.621865	0.512808	0.583946	6.00123
	ngram + XGB	0.721433	0.519567	0.600858	0.239283	0.6205	0.503079	0.592788	6.15674
	Positional + RF	0.824511	0.783145	0.799803	0.597808	0.803828	0.719367	0.768359	3.08803
	Positional + AB	0.764865	0.815668	0.79521	0.577228	0.790266	0.736669	0.750502	3.15888
	Positional + XGB	0.838455	0.835037	0.836413	0.666065	0.836746	0.774099	0.804993	2.52332
	Positional + Catboost	0.83737	0.843099	0.840794	0.673926	0.840237	0.782522	0.809019	2.45574
	OHE + Voting	0.618399	0.689912	0.661114	0.305066	0.654155	0.573475	0.59509	5.2273
	ngram + Voting	0.68441	0.590834	0.628517	0.270198	0.637622	0.530014	0.597397	5.73011
	Positional + Voting	0.84161	0.824527	0.831406	0.65758	0.833069	0.763794	0.800817	2.60055
	Positional + Stacking	0.83667	0.843353	0.84066	0.67356	0.84001	0.782653	0.808759	2.45578
Ca06	OHE + RF	0.733292	0.532788	0.620915	0.26795	0.63304	0.551731	0.629686	5.84737
	OHE + AB	0.595828	0.631181	0.615643	0.225788	0.613505	0.558864	0.576755	5.92869
	OHE + XGB	0.63704	0.693578	0.668728	0.32973	0.665309	0.619818	0.628311	0.628311
	ngram + RF	0.732974	0.528379	0.618304	0.263405	0.630677	0.5493	0.627982	5.88765
	ngram + AB	0.680465	0.57598	0.621904	0.255252	0.628222	0.557224	0.612709	5.83212
	ngram + XGB	0.73652	0.523061	0.616881	0.262055	0.629791	0.547718	0.628241	5.90958
	Positional + RF	0.82709	0.780592	0.801029	0.603441	0.803841	0.747229	0.785134	3.06912
	Positional + AB	0.767518	0.80953	0.791065	0.576426	0.788524	0.759616	0.763547	3.22282
	Positional + XGB	0.839274	0.846002	0.843045	0.682992	0.842638	0.810383	0.824576	2.42103
	Positional + Catboost	0.83875	0.854623	0.847647	0.691733	0.84668	0.818986	0.82875	2.35004
	OHE + Voting	0.622136	0.706234	0.669271	0.328487	0.664185	0.624169	0.623151	5.10148
	ngram + Voting	0.695126	0.597971	0.640673	0.291501	0.646549	0.575537	0.629704	5.54259
	Positional + Voting	0.847063	0.830374	0.837709	0.6739	0.838719	0.796585	0.821049	2.50332
	Positional + Stacking	0.838539	0.85441	0.84743	0.691131	0.846477	0.818737	0.828519	2.35327
